# Supplementary material for: Parameter estimation and mathematical modeling for the quantitative description of therapy failure due to drug resistance in gastrointestinal stromal tumor metastasis to the liver
Source: PLoS One. 2019 May 30;14(5):e0217332. doi: 10.1371/journal.pone.0217332 (PMC6542538; doi:10.1371/journal.pone.0217332)
Supplement: S1 Table — (XLSX) [file pone.0217332.s003.xlsx]

## Sheet: Patient 1
	Patient's 1 data
Time (days)	Largest diameter (mm)	Shortest diameter (mm)
0	16	12
119	23	20
209	20	15
275	19	13
331	16	10
406	15	9
493	14	9
538	14	9
611	13	8
688	13	8
776	13	8
867	41	27
888	41	29
927	39	28
962	38.5	28
990	38	27
1053	38	25
1116	36	25
1179	45	28
