# Supplementary material for: Parameter estimation and mathematical modeling for the quantitative description of therapy failure due to drug resistance in gastrointestinal stromal tumor metastasis to the liver
Source: PLoS One. 2019 May 30;14(5):e0217332. doi: 10.1371/journal.pone.0217332 (PMC6542538; doi:10.1371/journal.pone.0217332)
Supplement: S2 Table — (XLSX) [file pone.0217332.s004.xlsx]

## Sheet: Hoja1
	Patient's 2 data
Time (days)	Largest diameter (mm)	Shortest diameter (mm)
0	9	8
89	8	7
186	9	9
238	9	9
336	10	10
521	35	26
622	57	33
752	83	43
843	98	45
854	110	49
956	110	52
1000	114	50
1068	96	40
1131	93	39
1203	92	42
1284	97	45
1322	107	43
1365	102	45
1417	106	47
1440	110	39
